# Supplementary material for: Is endotracheal intubation a non-beneficial treatment in patients with respiratory failure due to paraquat poisoning?
Source: PLoS One. 2018 Mar 28;13(3):e0195071. doi: 10.1371/journal.pone.0195071 (PMC5874070; doi:10.1371/journal.pone.0195071)
Supplement: S1 File — (XLSX) [file pone.0195071.s001.xlsx]

## Sheet: paraquate  intoxication
No	Sex	Age	DNR	CPR	Respiratory failure	DNI	HP	CT	inotropic	LOS in hospital (hours)	LOS in ICU (hours)	Death	morphine	Cre	Got
1	M	69	0	1	1	1	1	1	1	15	16	1	0	1.6	470
2	F	85	1	2	1	2	1	1	2	25	23	1	0	1.1	28
3	M	47	0	1	1	1	1	1	0	21	21	1	0	1.4	46
4	M	35	0	2	1	1	1	1	1	173	173	1	0	2.8	244
5	F	70	1	2	1	2	1	1	2	12	12	1	0	1.3	35
6	M	51	1	2	1	2	1	1	2	23	23	1	1	1.9	219
7	M	76	1	2	1	2	1	1	1	8	6	1	0	5.6	42
8	M	73	1	2	1	2	1	1	2	79	79	1	0	1.2	91
9	F	71	1	2	1	1	1	1	1	256	225	1	1	1.8	25
10	F	69	1	2	1	1	1	1	1	13	12	1	0	1.3	46
11	M	37	1	2	1	2	1	1	2	10	9	1	0	1.2	73
12	M	80	1	2	1	2	1	1	2	3	3	1	0	1.3	34
13	M	60	1	2	1	1	1	1	1	53	25	1	0	1.8	34
14	M	50	1	2	1	2	1	1	2	6	3	1	0	2.3	195
15	M	47	0	1	1	1	1	1	1	25	25	1	0	1.4	95
16	M	44	1	2	1	1	1	1	2	240	240	1	0	1	34
17	M	59	0	1	1	1	1	1	1	54	54	1	0	1.1	115
18	M	86	1	2	1	2	2	2	2	27	27	1	0	2	63
19	M	48	1	2	1	1	1	1	2	353	365	1	0	1	27
20	F	33	1	2	1	1	1	1	1	7	7	1	0	2.3	37
21	M	19	1	2	1	1	1	1	2	143	125	1	0	2.7	50
22	F	67	1	2	1	1	1	1	1	246	246	1	0	2.7	63
23	M	40	1	2	1	1	1	1	2	26	26	1	0	1.2	31
24	M	75	1	2	1	2	1	1	2	19	19	1	1	1	40
25	F	79	1	2	1	1	1	1	1	17	17	1	0	1.7	46
26	F	44	1	1	1	1	1	1	1	123	123	1	0	2.7	28
27	M	38	1	2	1	1	1	1	1	514	514	1	0	0.9	44
28	M	52	0	1	1	1	1	1	1	26	26	1	0	1.7	52
29	M	48	1	2	1	2	1	1	1	22	22	1	0	1.2	61
30	F	88	1	2	1	2	1	1	1	45	45	1	1	0.7	32
31	M	73	1	2	1	1	0	0	1	13	13	1	0	1.4	44
32	F	42	1	2	1	2	1	1	2	75	75	1	0	1.4	26
33	F	70	1	2	1	1	1	1	1	44	12	1	0	0.9	66
34	F	30	1	2	1	2	1	1	1	749	133	1	0	15.7	50
35	M	73	1	2	1	1	1	1	1	9	9	1	0	1.9	76
36	M	74	1	2	1	2	1	1	2	9	9	1	0	1.2	21
37	M	27	1	2	1	1	1	1	2	37	35	1	1	2.8	37
38	M	44	1	2	1	1	1	0	2	95	95	1	0	1.4	217
39	M	43	1	2	1	2	1	1	2	44	44	1	1	0.6	85
40	F	68	1	2	1	1	2	0	2	6	6	1	0	4.6	46
41	M	75	1	2	1	2	1	1	2	32	32	1	0	1.6	43
42	F	28	1	2	1	2	1	1	2	95	66	1	0	0.6	41
43	M	49	1	2	1	2	1	1	2	19	19	1	0	1.5	49
44	F	59	1	2	1	2	1	1	2	14	14	1	0	2.1	24
45	M	74	1	2	1	2	1	1	2	76	76	1	0	1.3	36
46	F	61	1	2	1	1	0	1	1	5	5	1	0	11.2	80
47	M	46	1	2	1	1	2	2	2	7	7	1	0	3.9	43
48	M	83	1	2	1	1	1	1	1	17	42	1	0	1.3	49
49	M	49	1	2	1	1	1	1	2	98	98	1	0	1	25
50	M	70	1	2	1	2	2	1	2	25	25	1	0	1.2	52
51	M	79	1	2	1	2	1	1	1	47	47	1	1	0.8	56
52	M	46	1	2	1	2	1	1	2	75	75	1	1	1.8	40
53	M	33	1	2	1	2	1	1	2	49	49	1	1	0.6	80
54	M	33	1	2	1	1	1	1	2	41	41	1	1	0.9	53
55	M	46	1	2	1	2	0	0	2	46	46	1	1	1.3	83
56	F	75	1	2	1	2	1	1	2	68	68	1	0	1	26
57	M	76	1	2	1	2	1	1	2	79	79	1	1	1.1	21
58	M	35	1	2	1	2	1	1	2	57	57	1	1	1.4	29
59	M	48	1	2	1	2	1	1	2	20	20	1	1	1.7	43
60	M	81	1	2	1	2	1	2	2	20	20	1	1	1.2	30
61	F	50	1	2	1	2	1	1	2	54	30	1	0	2.1	44
62	M	59	1	2	1	2	1	1	2	38	38	1	0	3	31
63	M	65	1	2	1	1	1	1	1	19	19	1	1	1.8	30
64	M	79	1	2	1	2	1	1	2	77	77	1	0	1.4	35
65	F	67	1	2	1	1	1	1	1	109	108	1	0	1.4	42
66	F	64	1	2	1	2	1	1	2	30	30	1	0	2.1	64
67	F	69	1	2	1	1	1	1	2	158	75	1	0	0.7	33
68	M	42	1	2	1	2	1	1	2	39	39	1	0	3.2	65
